# Supplementary material for: TAK1/AP-1-Targeted Anti-Inflammatory Effects of Barringtonia augusta Methanol Extract
Source: Molecules. 2021 May 20;26(10):3053. doi: 10.3390/molecules26103053 (PMC8160894; doi:10.3390/molecules26103053)
Supplement: Supplementary file 1 [file molecules-26-03053-s001.zip]

Archive with 1 entries (1 files):
- molecules-1208212-supplementary.pdf
